# Supplementary material for: Relationship between Dietary Decanoic Acid and Coronary Artery Disease: A Population-Based Cross-Sectional Study
Source: Nutrients. 2023 Oct 10;15(20):4308. doi: 10.3390/nu15204308 (PMC10609701; doi:10.3390/nu15204308)
Supplement: Supplementary file 1 [file nutrients-15-04308-s001.zip]

Archive with 1 entries (1 files):
- nutrients-2609364-supplementary.pdf
